# Supplementary material for: Gypsogenin Battling for a Front Position in the Pentacyclic Triterpenes Game of Thrones on Anti-Cancer Therapy: A Critical Review—Dedicated to the Memory of Professor Hanaa M. Rady
Source: Molecules. 2023 Jul 27;28(15):5677. doi: 10.3390/molecules28155677 (PMC10420691; doi:10.3390/molecules28155677)
Supplement: Supplementary file 1 [file molecules-28-05677-s001.zip]

Archive with 1 entries (1 files):
- molecules-2513338-supplementary.pdf
